# Supplementary material for: Systematic elucidation of the pharmacological mechanisms of Rhynchophylline for treating epilepsy via network pharmacology
Source: BMC Complement Med Ther. 2021 Jan 6;21:9. doi: 10.1186/s12906-020-03178-x (PMC7788712; doi:10.1186/s12906-020-03178-x)
Supplement: Supplementary file 1 — Additional file 1. Detail information of the putative targets of Rhy and validated therapeutic targets on epilepsy. [file 12906_2020_3178_MOESM1_ESM.xlsx]

## Sheet: SwissTargetPrediction
SwissTargetPrediction
Target	Common name	Uniprot ID	Target Class
Delta opioid receptor	OPRD1	P41143	Family A G protein-coupled receptor
Neuronal acetylcholine receptor; alpha4/beta2	CHRNA4 CHRNB2	P43681 P17787	Ligand-gated ion channel
Nociceptin receptor	OPRL1	P41146	Family A G protein-coupled receptor
Telomerase reverse transcriptase	TERT	O14746	Enzyme
Sodium channel protein type V alpha subunit	SCN5A	Q14524	Voltage-gated ion channel
Nitric-oxide synthase, brain	NOS1	P29475	Enzyme
Nitric oxide synthase, inducible	NOS2	P35228	Enzyme
Dipeptidyl peptidase II	DPP7	Q9UHL4	Protease
Phosphodiesterase 10A	PDE10A	Q9Y233	Phosphodiesterase
Dipeptidyl peptidase VIII	DPP8	Q6V1X1	Protease
Epidermal growth factor receptor erbB1	EGFR	P00533	Kinase
Poly [ADP-ribose] polymerase-1 (by homology)	PARP1	P09874	Enzyme
Hepatocyte growth factor receptor	MET	P08581	Kinase
Phospholipase D1	PLD1	Q13393	Hydrolase
Phospholipase D2	PLD2	O14939	Hydrolase
Histamine H3 receptor	HRH3	Q9Y5N1	Family A G protein-coupled receptor
Potassium/sodium hyperpolarization-activated cyclic nucleotide-gated channel 1	HCN1	O60741	Voltage-gated ion channel
Histamine H2 receptor	HRH2	P25021	Family A G protein-coupled receptor
Monoamine oxidase A	MAOA	P21397	Oxidoreductase
Adenosine A1 receptor	ADORA1	P30542	Family A G protein-coupled receptor
Cyclin-dependent kinase 4/cyclin D1	CCND1 CDK4	P24385 P11802	Kinase
Tyrosine-protein kinase ITK/TSK	ITK	Q08881	Kinase
Cyclin-dependent kinase 1	CDK1	P06493	Kinase
Phosphodiesterase 9A	PDE9A	O76083	Phosphodiesterase
Phosphodiesterase 1C	PDE1C	Q14123	Phosphodiesterase
Voltage-gated T-type calcium channel alpha-1G subunit	CACNA1G	O43497	Voltage-gated ion channel
Serine/threonine-protein kinase Aurora-A	AURKA	O14965	Kinase
Mu opioid receptor	OPRM1	P35372	Family A G protein-coupled receptor
Kappa Opioid receptor	OPRK1	P41145	Family A G protein-coupled receptor
ATP-sensitive inward rectifier potassium channel 1	KCNJ1	P48048	Voltage-gated ion channel
Glycogen synthase kinase-3 beta	GSK3B	P49841	Kinase
Phosphodiesterase 2A	PDE2A	O00408	Phosphodiesterase
Dipeptidyl peptidase IX	DPP9	Q86TI2	Protease
Somatostatin receptor 5	SSTR5	P35346	Family A G protein-coupled receptor
Peregrin	BRPF1	P55201	Reader
Fibroblast activation protein alpha	FAP	Q12884	Protease
DNA-directed RNA polymerase I subunit RPA1	POLR1A	O95602	Enzyme
C-X-C chemokine receptor type 7	ACKR3	P25106	Family A G protein-coupled receptor
Dual specificity phosphatase Cdc25C	CDC25C	P30307	Phosphatase
Potassium/sodium hyperpolarization-activated cyclic nucleotide-gated channel 4	HCN4	Q9Y3Q4	Voltage-gated ion channel
Platelet-derived growth factor receptor beta	PDGFRB	P09619	Kinase
Fibroblast growth factor receptor 1	FGFR1	P11362	Kinase
Urotensin II receptor	UTS2R	Q9UKP6	Family A G protein-coupled receptor
Protein kinase C beta	PRKCB	P05771	Kinase
TGF-beta receptor type I	TGFBR1	P36897	Kinase
Bradykinin B2 receptor	BDKRB2	P30411	Family A G protein-coupled receptor
Adenosine kinase	ADK	P55263	Enzyme
Phosphodiesterase 8B	PDE8B	O95263	Phosphodiesterase
Serotonin transporter	SLC6A4	P31645	Electrochemical transporter
Serine/threonine-protein kinase mTOR	MTOR	P42345	Kinase
Tyrosine-protein kinase JAK2	JAK2	O60674	Kinase
Hypoxia-inducible factor 1 alpha	HIF1A	Q16665	Transcription factor
Kinesin-1 heavy chain/ Tyrosine-protein kinase receptor RET	RET	P07949	Kinase
Adrenergic receptor beta	ADRB2	P07550	Family A G protein-coupled receptor
Beta-1 adrenergic receptor	ADRB1	P08588	Family A G protein-coupled receptor
Lysosomal Pro-X carboxypeptidase	PRCP	P42785	Protease
Glycine transporter 2	SLC6A5	Q9Y345	Electrochemical transporter
Serotonin 5a (5-HT5a) receptor	HTR5A	P47898	Family A G protein-coupled receptor
C-X-C chemokine receptor type 4	CXCR4	P61073	Family A G protein-coupled receptor
Serine/threonine-protein kinase Chk1	CHEK1	O14757	Kinase
Poly [ADP-ribose] polymerase 2	PARP2	Q9UGN5	Enzyme
Melatonin receptor 1B	MTNR1B	P49286	Family A G protein-coupled receptor
Cyclin-dependent kinase 2/cyclin E	CCNE2 CDK2 CCNE1	O96020 P24941 P24864	Other cytosolic protein
C-X-C chemokine receptor type 3	CXCR3	P49682	Family A G protein-coupled receptor
Serotonin 7 (5-HT7) receptor	HTR7	P34969	Family A G protein-coupled receptor
Thyrotropin-releasing hormone receptor (by homology)	TRHR	P34981	Family A G protein-coupled receptor
Trypsin I	PRSS1	P07477	Protease
Serine/threonine-protein kinase PIM1	PIM1	P11309	Kinase
Matrix metalloproteinase 13	MMP13	P45452	Protease
Prolyl endopeptidase	PREP	P48147	Protease
Matrix metalloproteinase 9	MMP9	P14780	Protease
ADAM17	ADAM17	P78536	Protease
Protein kinase C theta	PRKCQ	Q04759	Kinase
Serine/threonine-protein kinase PIM2	PIM2	Q9P1W9	Kinase
Kinesin-like protein 1	KIF11	P52732	Other cytosolic protein
Serine/threonine-protein kinase PIM3	PIM3	Q86V86	Kinase
Tyrosine-protein kinase JAK1	JAK1	P23458	Kinase
Inhibitor of nuclear factor kappa B kinase beta subunit	IKBKB	O14920	Kinase
ATPase family AAA domain-containing protein 2	ATAD2	Q6PL18	Reader
Complement factor D	CFD	P00746	Protease
Orexin receptor 2	HCRTR2	O43614	Family A G protein-coupled receptor
Transcriptional regulator ERG	ERG	P11308	Unclassified protein
DNA topoisomerase II alpha	TOP2A	P11388	Isomerase
Probable G-protein coupled receptor 142	GPR142	Q7Z601	Family A G protein-coupled receptor
Tyrosine-protein kinase SYK	SYK	P43405	Kinase
Serine-protein kinase ATM	ATM	Q13315	Kinase
Tyrosine-protein kinase FYN	FYN	P06241	Kinase
Macrophage colony stimulating factor receptor	CSF1R	P07333	Kinase
Tyrosine-protein kinase ABL	ABL1	P00519	Kinase
Vascular endothelial growth factor receptor 1	FLT1	P17948	Kinase
Stem cell growth factor receptor	KIT	P10721	Kinase
Phosphorylase kinase gamma subunit 2	PHKG2	P15735	Kinase
Focal adhesion kinase 1	PTK2	Q05397	Kinase
Fibroblast growth factor receptor 3	FGFR3	P22607	Kinase
PI3-kinase p110-alpha subunit	PIK3CA	P42336	Enzyme
Tyrosine-protein kinase ABL2	ABL2	P42684	Kinase
ALK tyrosine kinase receptor	ALK	Q9UM73	Kinase
Tyrosine-protein kinase receptor UFO	AXL	P30530	Kinase
Protein tyrosine kinase 2 beta	PTK2B	Q14289	Kinase
G-protein coupled receptor 39	GPR39	O43194	Family A G protein-coupled receptor

## Sheet: PharmMapper
Pharma Model	Norm Fit	Targets	Gene Name
1p0i_v	0.9807	Cholinesterase	BCHE
1dvz_v	0.9715	Transthyretin	TTR
1pq9_v	0.9653	Oxysterols receptor LXR-beta	NR1H2
1klt_v	0.9543	Chymase	CMA1
1okl_v	0.9403	Carbonic anhydrase 2	CA2
1q8m_v	0.9318	Triggering receptor expressed on myeloid cells 1	TREM1
1pme_v	0.9194	Mitogen-activated protein kinase 1	MAPK1
1muo_v	0.9027	Serine/threonine-protein kinase 6	AURKA
1csb_v	0.8945	Cathepsin B	CTSB
3hvc_v	0.8929	Mitogen-activated protein kinase 14	MAPK14
1yb1_v	0.889	Estradiol 17-beta-dehydrogenase 11	HSD17B11
1oja_v	0.8851	Amine oxidase [flavin-containing] B	MAOB
1w8m_v	0.8836	Peptidyl-prolyl cis-trans isomerase A	PPIA
2exm_v	0.8469	Cell division protein kinase 2	CDK2
3eqm_v	0.8241	Cytochrome P450 19A1	CYP19A1
1jd0_v	0.8107	Carbonic anhydrase 12	CA12
1hpk_v	0.808	Plasminogen	PLG
1lyw_v	0.7934	Cathepsin D	CTSD
2pir_v	0.7817	Androgen receptor	AR
2c3i_v	0.7468	Proto-oncogene serine/threonine-protein kinase Pim-1	PIM1
1t4v_v	0.7425	Prothrombin	F2
1hak_v	0.7419	Annexin A5	ANXA5
1o4f_v	0.7331	Proto-oncogene tyrosine-protein kinase Src	SRC
1kta_v	0.7246	Branched-chain-amino-acid aminotransferase, mitochondrial	BCAT2
1yw9_v	0.7242	Methionine aminopeptidase 2	METAP2
2pe0_v	0.7238	3-phosphoinositide-dependent protein kinase 1	PDPK1
1unh_v	0.723	Cyclin-dependent kinase 5 activator 1	CDK5R1
1a8j_v	0.7208	Ig lambda chain V-II region MGC	IGLV2-8
1rsz_v	0.7179	Purine nucleoside phosphorylase	PNP
1bl6_v	0.7169	Aldose reductase	AKR1B1
1az1_v	0.7143	Sex hormone-binding globulin	SHBG
1lhw_v	0.7124	Serine/threonine-protein kinase Chk1	CHEK1
1nvs_v	0.7054	Complement factor D	CFD

## Sheet: DrugBank
Gene Name
AANAT
ABAT
ACADSB
ACAT1
ADORA1
ADORA2A
ADORA2B
ADORA3
ADRA1A
ADRA2A
ADRA2B
ADRA2C
ADRB1
ALDH5A1
ATM
CA1
CA10
CA11
CA12
CA13
CA14
CA2
CA3
CA4
CA5A
CA5B
CA6
CA7
CA8
CA9
CACNA1B
CACNA1E
CACNA1G
CACNA1H
CACNA1I
CAT
CHRM1
CHRM2
CHRM3
CHRM4
CHRM5
CHRNA4
CHRNA7
CNR1
CNR2
CYP17A1
CYP1A2
CYP1B1
CYP2D6
CYP3A5
CYP3A7
DRD1
DRD2
DRD5
GABBR1
GABRA1
GABRA2
GABRA3
GABRA4
GABRA5
GABRA6
GABRB1
GABRB2
GABRB3
GABRD
GABRE
GABRG1
GABRG2
GABRG3
GABRP
GABRQ
GABRR1
GABRR2
GABRR3
GLRA1
GLRA3
GLRB
GPR12
GPR18
GPR55
GPX1
GRIA2
GRIK2
GRIN1
GRIN2A
GRIN2B
GRIN2C
GRIN2D
GRIN3A
GRIN3B
GRM5
GSR
HDAC2
HDAC9
HMGCR
HRH1
HTR1A
HTR2A
HTR2C
HTR3A
IDO1
ITPR1
ITPR2
ITPR3
KCNQ2
KCNQ3
KCNQ4
LDHA
LDHB
MAOA
MAOB
NAAA
NQO1
NR1I2
OGDH
OPRD1
OPRK1
OPRM1
PDE10A
PDE11A
PDE1A
PDE1B
PDE1C
PDE2A
PDE3A
PDE3B
PDE4B
PDE4C
PDE4D
PDE5A
PDE6A
PDE6B
PDE6C
PDE7A
PDE7B
PDE8A
PDE8B
PDE9A
PIK3CA
PIK3CB
PIK3CD
PPARA
PPARD
PPARG
PRKDC
PTGS1
PTGS2
RYR1
SCN10A
SCN11A
SCN1A
SCN1B
SCN2A
SCN2B
SCN3A
SCN3B
SCN4A
SCN4B
SCN5A
SCN7A
SCN8A
SCN9A
SLC6A1
SLC6A2
SLC6A4
SOD1
SV2A
TACR1
TRPA1
TRPM8
TRPV1
TRPV2
TRPV3
TRPV4
TSPO
VDAC1
