# Supplementary material for: Systematic elucidation of the pharmacological mechanisms of Rhynchophylline for treating epilepsy via network pharmacology
Source: BMC Complement Med Ther. 2021 Jan 6;21:9. doi: 10.1186/s12906-020-03178-x (PMC7788712; doi:10.1186/s12906-020-03178-x)
Supplement: Supplementary file 2 — Additional file 2. Detail information of GO and KEGG enrichment analyses. [file 12906_2020_3178_MOESM2_ESM.xlsx]

## Sheet: GO
geneset	description	Gene Size	OverlapGeneNumber	PValue	FDR	OverlapGene	OverlapGene_UserID
GO:0043269	regulation of ion transport	571	10	1.83442e-10	1.56825e-06	134;760;1137;4129;4985;4986;4988;6331;6532;8913	CHRNA4;ADORA1;MAOB;OPRD1;OPRK1;OPRM1;SCN5A;SLC6A4;CA2;CACNA1G
GO:0009214	cyclic nucleotide catabolic process	22	4	9.6145e-09	3.73581e-05	5138;5152;8622;10846	PDE10A;PDE2A;PDE9A;PDE8B
GO:0006811	ion transport	1537	12	1.31096e-08	3.73581e-05	134;760;771;1137;4129;4985;4986;4988;5138;6331;6532;8913	CHRNA4;ADORA1;MAOB;OPRD1;OPRK1;OPRM1;PDE2A;SCN5A;SLC6A4;CA2;CA12;CACNA1G
GO:0044057	regulation of system process	503	8	4.44568e-08	4.64029e-05	134;153;4985;4986;4988;5152;6331;8913	ADORA1;ADRB1;OPRD1;OPRK1;OPRM1;PDE9A;SCN5A;CACNA1G
GO:0009187	cyclic nucleotide metabolic process	183	6	4.50112e-08	4.64029e-05	153;4988;5138;5152;8622;10846	PDE10A;ADRB1;OPRM1;PDE2A;PDE9A;PDE8B
GO:0051930	regulation of sensory perception of pain	32	4	4.69162e-08	4.64029e-05	134;4985;4986;4988	ADORA1;OPRD1;OPRK1;OPRM1
GO:0051931	regulation of sensory perception	32	4	4.69162e-08	4.64029e-05	134;4985;4986;4988	ADORA1;OPRD1;OPRK1;OPRM1
GO:0046069	cGMP catabolic process	7	3	4.72214e-08	4.64029e-05	5138;5152;10846	PDE10A;PDE2A;PDE9A
GO:0051049	regulation of transport	1746	12	5.55457e-08	4.64029e-05	134;760;1137;4129;4985;4986;4988;5138;6331;6532;8622;8913	CHRNA4;ADORA1;MAOB;OPRD1;OPRK1;OPRM1;PDE2A;SCN5A;SLC6A4;CA2;PDE8B;CACNA1G
GO:0019233	sensory perception of pain	92	5	5.67822e-08	4.64029e-05	134;1137;4985;4986;4988	CHRNA4;ADORA1;OPRD1;OPRK1;OPRM1

## Sheet: KEGG
geneset	description	Gene Size	OverlapGeneNumber	PValue	FDR	overlapGene	OverlapGene_UserID
hsa05032	Morphine addiction - Homo sapiens (human)	91	6	1.39287e-07	4.2204e-05	10846;134;4988;5137;5138;8622	PDE10A;ADORA1;OPRM1;PDE1C;PDE2A;PDE8B
hsa04022	cGMP-PKG signaling pathway - Homo sapiens (human)	168	5	8.80727e-05	0.00809848	134;153;4985;5138;5290	ADORA1;ADRB1;OPRD1;PDE2A;PIK3CA
hsa04080	Neuroactive ligand-receptor interaction - Homo sapiens (human)	278	6	9.14776e-05	0.00809848	1137;134;153;4985;4986;4988	CHRNA4;ADORA1;ADRB1;OPRD1;OPRK1;OPRM1
hsa00230	Purine metabolism - Homo sapiens (human)	175	5	0.000106911	0.00809848	10846;5137;5138;5152;8622	PDE10A;PDE1C;PDE2A;PDE9A;PDE8B
hsa04923	Regulation of lipolysis in adipocytes - Homo sapiens (human)	56	3	0.000506476	0.0306924	134;153;5290	ADORA1;ADRB1;PIK3CA
hsa04924	Renin secretion - Homo sapiens (human)	65	3	0.000785058	0.0391693	134;153;5137	ADORA1;ADRB1;PDE1C
hsa00360	Phenylalanine metabolism - Homo sapiens (human)	17	2	0.00103417	0.0391693	4128;4129	MAOA;MAOB
hsa00910	Nitrogen metabolism - Homo sapiens (human)	17	2	0.00103417	0.0391693	760;771	CA2;CA12
